# Supplementary material for: Tools for supporting solution scattering during the COVID-19 pandemic
Source: J Synchrotron Radiat. 2021 Jun 25;28(Pt 4):1237–44. doi: 10.1107/S160057752100521X (PMC8284406; doi:10.1107/S160057752100521X)
Supplement: Supplementary file 1 [file s-28-01237-sup1.xlsx]

## Sheet: 332405-356113-01
Well	Sample	Buffer	Volume (uL)	Mixing	Stock	Notes
A1	buffer1		60
A2	sample1	buffer1	60
A3	sample2	buffer1	60
A4	buffer2		60
A5	sample3	buffer2	60
A6	sample4	buffer2	60
A7	buffer3		60
A8
A9
A10					X
A11					X
A12					X
B1	buffer6		60			dilution series example; each mixing field contains a series of well:volume pairs
B2	sample8	buffer6		B10:60, B12:6
B3	sample9	buffer6		B10:50, B12:10
B4	buffer8		60
B5	sample10	buffer8		B11:40, B12:20
B6	sample11	buffer8		B11:30, B12:30
B7
B8
B9
B10	buffer stock		150		X
B11	buffer stock		150		X
B12	sample stock		100		X
C1	buffer11			C9:60		additive example, can run just a single row to minimize delay before measurements
C2	sample15	buffer11		C11:60
C3	buffer12		5	C9:60		preload well with addtive1
C4	sample16	buffer12	5	C11:60		preload well with addtive1
C5	buffer13		5	C10:60		preload well with addtive2
C6	sample17	buffer13	5	C12:60		preload well with addtive2
C7	buffer14		5	C10:60		preload well with addtive3
C8	sample18	buffer14	5	C12:60		preload well with addtive3
C9	buffer stock		150		X
C10	buffer stock		150		X
C11	sample stock		150		X
C12	sample stock		150		X
D1
D2
D3
D4
D5
D6
D7
D8
D9
D10					X
D11					X
D12					X
E1
E2
E3
E4
E5
E6
E7
E8
E9
E10					X
E11					X
E12					X
F1
F2
F3
F4
F5
F6
F7
F8
F9
F10					X
F11					X
F12					X
G1
G2
G3
G4
G5
G6
G7
G8
G9
G10					X
G11					X
G12					X
H1
H2
H3
H4
H5
H6
H7
H8
H9
H10					X
H11					X
H12					X
