# Supplementary material for: Tools for supporting solution scattering during the COVID-19 pandemic
Source: J Synchrotron Radiat. 2021 Jun 25;28(Pt 4):1237–44. doi: 10.1107/S160057752100521X (PMC8284406; doi:10.1107/S160057752100521X)
Supplement: Supplementary file 2 [file s-28-01237-sup2.xlsx]

## Sheet: 331402-355031
holderName	position	sampleName	bufferName	volume
h01	1	buffer1		60.0
	3	sample1	buffer1	60.0
	5	sample2	buffer1	60.0
	7	buffer2		60.0
	9	sample3	buffer2	60.0
	11	sample4	buffer2	60.0
	13	buffer3		60.0
	2	buffer6		60.0
	4	sample8	buffer6	66.0
	6	sample9	buffer6	60.0
	8	buffer8		60.0
	10	sample10	buffer8	60.0
	12	sample11	buffer8	60.0
h02	1	buffer11		60.0
	3	sample15	buffer11	60.0
	5	buffer12		65.0
	7	sample16	buffer12	65.0
	9	buffer13		65.0
	11	sample17	buffer13	65.0
	13	buffer14		65.0
	15	sample18	buffer14	65.0

## Sheet: UIDs
holderName	UID
h01	d745727f-b1b8-4b91-a7aa-96ede9f8788c
h02	d360e830-6679-4278-aad5-bf1ba21c1396
