# Supplementary material for: Tools for supporting solution scattering during the COVID-19 pandemic
Source: J Synchrotron Radiat. 2021 Jun 25;28(Pt 4):1237–44. doi: 10.1107/S160057752100521X (PMC8284406; doi:10.1107/S160057752100521X)
Supplement: Supplementary file 3 [file s-28-01237-sup3.txt]

{
 "cells": [
  {
   "cell_type": "code",
   "execution_count": 1,
   "metadata": {},
   "outputs": [],
   "source": [
    "from lixtools.mailin import validate_sample_list,validateHolderSpreadsheet"
   ]
  },
  {
   "cell_type": "code",
   "execution_count": 3,
   "metadata": {},
   "outputs": [
    {
     "data": {
      "text/plain": [
       "['reading data from example ...',\n",
       " 'Warning: buffer3 does not have a corresponding sample/buffer.',\n",
       " 'Renaming the sheet name to 332405-356113-01 ...']"
      ]
     },
     "execution_count": 3,
     "metadata": {},
     "output_type": "execute_result"
    }
   ],
   "source": [
    "validate_sample_list(\"sample_list_template.xlsx\", proposal_id=\"332405\", SAF_id=\"356113\", plate_id=\"01\")"
   ]
  },
  {
   "cell_type": "code",
   "execution_count": 4,
   "metadata": {},
   "outputs": [
    {
     "name": "stdout",
     "output_type": "stream",
     "text": [
      "Checking spreadsheet format ...\n",
      "Generating UUIDs ...\n",
      "Done.\n"
     ]
    }
   ],
   "source": [
    "validateHolderSpreadsheet(\"measurement_template.xlsx\", proposal_id=\"331402\", SAF_id=\"355031\")"
   ]
  },
  {
   "cell_type": "code",
   "execution_count": null,
   "metadata": {},
   "outputs": [],
   "source": []
  }
 ],
 "metadata": {
  "kernelspec": {
   "display_name": "Python 3",
   "language": "python",
   "name": "python3"
  },
  "language_info": {
   "codemirror_mode": {
    "name": "ipython",
    "version": 3
   },
   "file_extension": ".py",
   "mimetype": "text/x-python",
   "name": "python",
   "nbconvert_exporter": "python",
   "pygments_lexer": "ipython3",
   "version": "3.7.9"
  }
 },
 "nbformat": 4,
 "nbformat_minor": 4
}
